# Supplementary material for: New Public Health and Sport Medicine Institutions Guidelines of Physical Activity Intensity for Pregnancy—A Scoping Review
Source: J Clin Med. 2024 Mar 18;13(6):1738. doi: 10.3390/jcm13061738 (PMC10971148; doi:10.3390/jcm13061738)
Supplement: Supplementary file 1 [file jcm-13-01738-s001.zip]

Archive with 1 entries (1 files):
- jcm-2895849-supplementary.xlsx
