# Supplementary material for: New Public Health and Sport Medicine Institutions Guidelines of Physical Activity Intensity for Pregnancy—A Scoping Review
Source: J Clin Med. 2024 Mar 18;13(6):1738. doi: 10.3390/jcm13061738 (PMC10971148; doi:10.3390/jcm13061738)
Supplement: Supplementary file 1 [file jcm-13-01738-s001.zip › jcm-2895849-supplementary.xlsx]

## Sheet: Arkusz1
Authors or publishing organizations	Country	Year of publication	Title	Recommended intensity		Safe upper limit of PA intensity	PA intensity determining and monitoring methods					PA intensity depending on PA experience			Additional information on the PA intensity
				General recommendations	Detailed recommendations		VO2max	HR	MET	Borg Scale/RPE	The Talk Test	Previous inactive	Exercised regularly before pregnancy	Athletes	PA intensity depending on the trimester of pregnancy	PA intensity depending on altitude	Other
American College of Nurse-Midwives (ACNM) [24]	United States	2014	Exercise in Pregnancy	Moderate	Not included	Not included	Not included	Not included	Not included	Not included	Not included	Not included	Women who exercised regularly before pregnancy should continue to maintain the same intensity	Not included	Not included	Not included	Moderate exercise means „you should start to sweat and your heart rate increases a bit, but you are still able to talk while you are exercising”
International Olympic Committee (IOC) [25]	International	2016	Exercise and pregnancy in recreational and elite athletes: 2016 evidence summary from the IOC expert group meeting, Lausanne. Part 1—exercise in women planning pregnancy and those who are pregnant	Not included	Not included	Not included	Not included	Include for athletes	Not included	Include	Not included	Not included	Not included	The athlete should measure HR directly		High intensity training at altitudes 1500-2000m is not recommended.	Intensity is define as absolute or relative (e.g., percentage of one repetition maximum or maximum oxygen consumption: VO2max/ heart rate (HR) reserve)
International Olympic Committee (IOC) [26]	International	2016	Exercise and pregnancy in recreational and elite athletes: 2016 evidence summary from the IOC expert group meeting, Lausanne. Part 2—the effect of exercise on the fetus, labour and birth	Light to moderate High can be harmful for the fetus	Not included	Not included	Not included	Not included	Not included	Not included	Not included	Not included	Not included	Not included	Not included	Not included	Not included
Sport Medicine Australia (SMA) [27]	Australia	2016	SMA statement: The benefits and risks of exercise during pregnancy	Moderate to vigorous	Aerobic activities: Intensity (12-14 on Borg rate of perceived exertion scale (RPE) – perceived as somewhat hard, can talk but not sing) Muscle strengthening exercise: Sub-maximal intensity using own body weight, light weights and/or resistance bands	Not included	Not included	Not included	Not included	Include	Include	Women who were inactive prior to pregnancy should be encouraged to commencing with low intensity activities and progressing to the lower end of moderate intensity activity	Women who were very active or elite athletes/sportswomen should have their physical activity/exercise regime overseen and managed by an expert health care provider	Women who were very active or elite athletes/sportswomen should have their physical activity/exercise regime overseen and managed by an expert health care provider	Not included	High intensity training at altitudes greater than 2000m is not recommended.	Not included
International Olympic Committee (IOC) [28]	International	2018	Exercise and pregnancy in recreational and elite athletes: 2016/2017 evidence summary from the IOC expert group meeting, Lausanne. Part 5. Recommendations for health professionals and active women	Light to moderate	Not included	Not included	Include for athletes	Not included	Not included	Include	Not included	Not included	Not included	Elite athletes are recommended to refrain from training at intensities higher than 90% of their VO2max Elite athletes can take up physical activities with higher intensity under strict medical supervision	Not included	A special case concerns low-land athletes who want to train at high altitude (eg, cross-country skiers). Since both hypoxia and exercise decrease blood flow to the uterus, and their combination leads to a decrease in arterial oxygen saturation, it seems advis_x0002_able to refrain from high-intensity training regimens at altitudes >1500–2000m during pregnancy for those not acclimatised.	Not included
Society of Obstetricians and Gynaecologists of Canada; Canadian Society for Exercise Physiology SOGC/CSEP [29]	Canada	2018	2019 Canadian guideline for physical activity throughout pregnancy	Moderate Higher under strict medical supervision	Not included	Not included	Not included	Moderate-intensity physical activity (40% to 59% heart rate reserve; HRR); vigorous-intensity physical activity (60% to 80% HRR) Rely on the modified heart rate ranges for aerobic exercise during pregnancy: Maternal Age = Heart Rate Range HR/min) <29 = Light 102−124 = Moderate 125−146 = Vigorous 147−169 30+ = Light 101−120 = Moderate 121−141 = Vigorous 142−162	Not included	Not included	Include	Not included	Not included	Women practicing competitive sports should continue training under strict medical supervision	Not included	Not included	Moderate-intensity physical activity is intense enough to noticeably increase heart rate; a person can talk but not sing during activities of this intensity
Cyprus National Addictions Authority [30]	Cyprus	2019	Healthy lifestyle during pregnancy and breastfeeding periods	Low to moderate Avoid high intensity exercise sports	Low intensity cardio and low intensity activities in general are the most common types of exercise during pregnancy	Not included	Not included	Not included	Not included	Not included	Not included	Women can start or maintain moderate intensity activities, which is safe for pregnant women	Women can start or maintain moderate intensity activities, which is safe for pregnant women	Not included	Not included	Not included	Not included
Department of Health and Social Care, Scottish Government [31]	United Kingdon	2019	UK Chief Medical Officers' Physical Activity Guidelines	The same as before preg-nancy	Not included	Not included	Not included	Not included	Not included	Not included	Not included	Vigorous activity is not recommended for previously inactive women	Not included	Not included	Not included	Not included	Not included
Exercise is Medicine/American College of Sports Medicine (EIM/ACSM) [32]	United States	2019	Being Active during Pregnancy	Moderate	Not included	Not included	Not included	Not included	Not included	Not included	Include	Not included	Not included	Not included	Not included	Not included	Moderate physical activity means fairly light to somewhat hard or “can talk but not sing
American College of Obstetricians and Gynecologists (ACOG) [33]	United States	2020	Committee Opinion: Exercise during pregnancy and the postpartum period	Moderate Higher under strict medical supervision Obesity: low to comfortable	Not included	A safe upper limit for exercise intensity during pregnancy is unknown	Not included	Moderate intensity (12–14 on Borg scale or less than 60–80% of age-predicted maximum maternal heart rate	Not included	Moderate intensity (12–14 on Borg scale or less than 60–80% of age-predicted maximum maternal heart rate	Include	Not included	Women who habitually engaged in vigorous-intensity aerobic activity or who were physically active before pregnancy can continue these activities during pregnancy Women who were regular exercisers before pregnancy and who have uncomplicated, healthy pregnancies should be able to engage in high-intensity exercise programs, such as jogging and aerobics, with no adverse effects	Elite athletes should be subject to strict medical supervision Vigorous-intensity exercise completed into the third trimester appears to be safe for most athletes with healthy pregnancies.	Yes for athletes	Not included	An exercise program that leads to an eventual goal of moderate-intensity exercise should be developed with the patient and adjusted as medically indicated Women With obesity should start with low-intensity and gradually increase the intensity of exercise as they are able Because blunted and normal heart-rate responses to exercise have been reported in pregnant women, the use of ratings of perceiv…
Austrian Health Promotion Fund [34]	Austria	2020	Austrian Physical Activity Recommendations – Key Messages	Moderate	Not included	Not included	Not included	Not included	Not included	Not included	Not included	Not included	Not included	Not included	Not included	Not included	Not included
British Association of Sport and Exercise Medicine [35]	United Kingdon	2020	Physical Activity: A Guide For Health Practitioners. The benefits of physical activity on our health and wellbeing	Moderate	Not included	Not included	Not included	Include	Not included	Not included	Not included	Women who weren't there before physically active people should start with physical activity of moderate intensity, gradually increasing it Vigorous activity is not recommended for previous inactive women	Women who exercised more intensively before pregnancy should be advised to work at 50% - 70% of their heart rate max	Not included	Not included	Not included	Moderate intensity is define as „ activity that makes you to feel warmer and breath faster but still be able to hold a conversation
Casa do Brasil de Lisboa [36]	Portugal	2020	Guidelines for pregnancy and following giving birth in Portugal	Not included	Not included	Not included	Not included	Not included	Not included	Not included	Not included	Not included	Not included	Not included	Not included	Not included	Not included
Department of Health Australian Government [37]	Australia	2020	Evidence-based physical activity guidelines for pregnant women	Moderate to vigorous Higher after consulting a doctor	Not included	Not included	Not included	Not included	Not included	Include	Include	Women who exercised regularly before pregnancy should continue to maintain the same intensity as long as they feel comfortable. Women who are healthy and already active do not need to seek medical clearance for physical activity/exercise during pregnancy, but those who are considering high volumes of exercise training (high intensity, prolonged duration, etc) should seek advice and guidance from …	Not included	Regular high-altitude high intensity elite athletes should seek advice or supervision from an appropriately qualified health professional.	Not included	Not included	Not included
World Health Organization WHO [38]	International	2020	World Health Organization 2020 guidelines on physical activity and sedentary behaviour	Moderate	Not included	Not included	Not included	Include	Not included	Not included	Include	Women who have not been physically active before should start with moderate intensity physical activity and gradually increase it.	Women who, before pregnancy, habitually engaged in vigorous intensity aerobic activity, or who were physically active, can continue these activities during pregnancy	Not included	Not included	Not included	Moderate-intensity activity define as „raise your heart rate, and make you breathe faster”
Australian Government. Department of Health (AGDH) [39]	Australia	2021	Guidelines for physical activity during pregnancy	Moderate to vigorous	Not included	Not included	Not included	Not included	Not included	Not included	Include	Not included	Not included	Not included	Not included	Not included	Moderate intensity activities for 2½ to 5 hours each week; or vigorous intensity activities for 1¼ to 2½ hours each week
American College of Sports Medicine (ACSM) [40]	United States	Not reported, Access in 2023	Current Comment: Exercise during Pregnancy	The same as before pregnancy	Not included	Not included	Not included	Not included	Not included	Not included	Not included	Not included	Moderate to hard is quite safe for a woman who is accustomed to this level of exercise	Moderate to hard is quite safe for a woman who is accustomed to this level of exercise	Not included	Not included	The intensity of exercise should be regulated by „how hard a woman believes she is working”
European Board and College of Obstetrics and Gynaecology (EBCOG) [41]	International	2023	High-intensity exercise during pregnancy – A position paper by the European Board and College of Obstetrics and Gynaecology (EBCOG	Moderate Higher with caution	Not included	Not included	Not included	Not included	Not included	Not included	Not included	Not included	Not included	Not included	Not included	Not included	Women should avoid intense physical activity during high ambient temperatures
Not included	United Kingdon	2023	Exercise in pregnancy	Not included	Not included	Not included	Not included	Not included	Not included	Not included	Include	Not included	Not included	Not included	Not included	Not included	Women should be able to talk during exercise. If she has difficulty with breathing, the intensity of the exercise is too high
Polish Society of Gynecologists and Obstetricians (PTGiP) and Polish Society of Sports Medicine (PTMS) [43]	Poland	2023	Polish Society of Gynecologists and Obstetricians (PTGiP) and Polish Society of Sports Medicine (PTMS) recommendations on physical activity during pregnancy and the postpartum period	Moderate to high The intensity and type of exercise should be individualized Women with relative contraindications (e.g., a history of preterm Labor) should discuss the advantages and disadvantages of moderate- to high-intensity physical activity with their obstetrician -gynaecologist/perinatologist	For most pregnant women, appropriate intensity will be one that allows multiple submaximal effort repetitions (e.g., 8–10 or 12–15 repetitions) to be performed until moderate fatigue At the end of the set of repetitions the woman should feel comfortable and have no pain Balance training intensity refers to the degree of difficulty of the positions or technical elements being practiced No recommen…	There is no conclusive data on the impact of maximum effort activity or exercises at more than 90% of the maximum heart rate on pregnancy	Not included	Include	Not included	Include	Include	Women with no or very limited previous exercise experience are advised to start with low intensity exercise and gradually increase intensity to reach the moderate level	Women with previous exercise experience can participate in vigorous physical activity, provided that the pregnancy develops normally and is monitored continuously	Not included	Not included	Not included	Not included
Royal Australian and New Zealand College of Obstetricians and Gynaecologists (RANZCOG) [44]	Australia & New Zealand	2023	Exercise in Pregnancy	Moderate to vigorous	Not included	Not included	Not included	Pregnancy-specific heart rate zones equivalent to 60- 80% of maximal aerobic capacity have been recommended for normal-weight pregnant women	Not included	Include	Not included	For previously inactive overweight or obese women with lower fitness levels: a target heart rate of 102 – 124 bpm (for women 20-29 years) or 101 – 120 bpm (for 30-39 years) may be more appropriate	For those women with a higher level of fitness that are accustomed to regular vigorous exercise, a rating of 15-16 (equating to “hard”) may be appropriate	For those women with a higher level of fitness that are accustomed to regular vigorous exercise, a rating of 15-16 (equating to “hard”) may be appropriate	Not included	Not included	Woman should aim to accumulate 150 to 300 minutes of moderate intensity physical activity each week
Sport Medicine Australia (SMA) [45]	Australia	Not reported, Access in 2023	Exercise in pregnancy	The same as before pregnancy	Not included	Not included	Not included	It is not recommended using target heart rate to determine intensity of exercise	Not included	Include	Not included	Healthy women who have uncomplicated pregnancies can continue their previous exercise program after consultation with their doctor	Not included	Not included	By the third trimester no more than three sessions per week of vigorous exercise are recommended	Not included	Not included
ABBREVIATIONS
PA - Physical Activity
VO2max - Maximal Oxygen Uptake
HR - Heart Rate
MET - Metabolic Equivalents
RPE - Rate of Perceived Exertion
